# Supplementary material for: Monitoring Natural SARS-CoV-2 Infection in Lions (Panthera leo) at the Barcelona Zoo: Viral Dynamics and Host Responses
Source: Viruses. 2021 Aug 25;13(9):1683. doi: 10.3390/v13091683 (PMC8472846; doi:10.3390/v13091683)
Supplement: Supplementary file 1 [file viruses-13-01683-s001.zip]

Archive with 1 entries (1 files):
- viruses-1357655-supplementary.pdf
